# Supplementary material for: Influence of sex on the association between body mass index and frequency of upper gastrointestinal symptoms
Source: JGH Open. 2020 Jun 5;4(5):937–44. doi: 10.1002/jgh3.12368 (PMC7578286; doi:10.1002/jgh3.12368)
Supplement: Supplementary file 1 — Table S1. Details of overlap of upper abdominal symptoms stratified by body mass index in the subjects having upper abdominal symptoms of the frequency more than 1 day /week. Table S2. Relationship between body mass index and the frequencies of reflux symptoms more than once a week according to the presence or absence of erosive esophagitis. Table S3. Relationship of body mass index with the presence of reflux symptoms without FD symptoms or the presence of FD symptoms without reflux symptoms. Table S4. Relationship of body mass index with the presence of reflux symptoms without FD symptoms or the presence of FD symptoms without reflux symptoms stratified by sex. [file JGH3-4-937-s001.zip]

Archive with 2 entries (2 files):
- JGH3_12368_revision supplemental table_1-4_supplymentaly table_clear.docx
- JGH3_12368_supporting_Information.docx
